# Supplementary material for: Sustainable PHBH–Alumina Nanowire Nanocomposites: Properties and Life Cycle Assessment
Source: Polymers (Basel). 2022 Nov 20;14(22):5033. doi: 10.3390/polym14225033 (PMC9697647; doi:10.3390/polym14225033)
Supplement: Supplementary file 1 [file polymers-14-05033-s001.zip]

Archive with 1 entries (1 files):
- polymers-2034341-supplementary.pdf
